# Supplementary material for: Marble Waste Sludges as Effective Nanomaterials for Cu (II) Adsorption in Aqueous Media
Source: Nanomaterials (Basel). 2021 Sep 5;11(9):2305. doi: 10.3390/nano11092305 (PMC8466878; doi:10.3390/nano11092305)
Supplement: Supplementary file 1 [file nanomaterials-11-02305-s001.zip]

Archive with 1 entries (1 files):
- nanomaterials-1352174-supplementary.pdf
